# Supplementary material for: Potentially Beneficial Effects on Healthy Aging by Supplementation of the EPA-Rich Microalgae Phaeodactylum tricornutum or Its Supernatant—A Randomized Controlled Pilot Trial in Elderly Individuals
Source: Mar Drugs. 2022 Nov 15;20(11):716. doi: 10.3390/md20110716 (PMC9694444; doi:10.3390/md20110716)
Supplement: Supplementary file 1 [file marinedrugs-20-00716-s001.zip]

Archive with 1 entries (1 files):
- marinedrugs-1971977-supplementary.pdf
